# Supplementary material for: Berberis vulgaris L. Root Extract as a Multi-Target Chemopreventive Agent against Colon Cancer Causing Apoptosis in Human Colon Adenocarcinoma Cell Lines
Source: Int J Mol Sci. 2024 Apr 27;25(9):4786. doi: 10.3390/ijms25094786 (PMC11084310; doi:10.3390/ijms25094786)
Supplement: Supplementary file 1 [file ijms-25-04786-s001.zip]

Archive with 1 entries (1 files):
- ijms-2949648-supplementary.pdf
